# Supplementary material for: Higher Plasma Myo-Inositol in Pregnancy Associated with Reduced Postpartum Blood Loss: Secondary Analyses of the NiPPeR Trial
Source: Nutrients. 2024 Jun 27;16(13):2054. doi: 10.3390/nu16132054 (PMC11242953; doi:10.3390/nu16132054)
Supplement: Supplementary file 1 [file nutrients-16-02054-s001.zip]

Archive with 1 entries (1 files):
- nutrients-3076929-supplementary.pdf
